# Supplementary material for: Measurement properties of movement smoothness metrics for upper limb reaching movements in people with moderate to severe subacute stroke
Source: J Neuroeng Rehabil. 2024 May 29;21:90. doi: 10.1186/s12984-024-01382-1 (PMC11134951; doi:10.1186/s12984-024-01382-1)
Supplement: Supplementary file 1 — Supplementary Material 1 [file 12984_2024_1382_MOESM1_ESM.xlsx]

## Sheet: Feuil1
ID	Sex	Stroke type	Age	Dominant side affected	Time since stroke at D0 (days)	REM-AVC group	UE-FMA (D0)	UE-FMA (D30)	Proximal UE-FMA (D0)	Proximal UE-FMA (D30)	ARAT (D0)	ARAT (D30)	Composite Ashworth (D0)	Composite Ashworth (D30)	Anteflexion SPROM (D0)	Abduction SPROM (D0)	ER SPROM (D0)	Anteflexion SPROM (D30)	Abduction SPROM (D30)	ER SPROM (D30)	SPARC (D0)	LDLJ (D0)	NARJ (mm/sec³; D0)	nSUB (D0)	SPARC (D30)	LDLJ (D30)	NARJ (mm/sec³; D30)	nSUB (D30)	Duration (s; D0)	Index of curvature (%; D0)	Mean velocity (mm/s; D0)	Duration (s; D30)	Index of curvature (%; D30)	Mean velocity (mm/s; D30)
1	male	hemorrhagic	79	yes	50	control	40	49	35	42	18	33	0	4	100	80	10	100	80	15	-1.94132	-12.8025	819316	23	-1.64202	-10.748	235584	22.3333	3.59722	26.053	170.567	2.40556	11.7586	162.133
2	female	ischemic	66	yes	18	control	26	56	25	44	17	47	4	2	150	130	15	160	130	50	-1.68611	-12.6711	861190	27.5	-1.47762	-8.96013	151653	11	4.32917	23.6443	111.069	2.31944	13.1104	185.242
3	female	ischemic	45	yes	32	exo	39	55	27	42	13	56	4	5	110	105	65	115	95	50	-1.5517	-8.88129	140227	8	-1.59198	-9.49579	89579.9	8.66667	1.83611	22.5248	213.11	1.52222	9.07649	256.476
4	male	ischemic	79	no	24	exo	29	50	25	38	20	45	1	0	160	160	70	140	140	60	-1.78998	-11.0398	1.02287e+06	12.6667	-1.4013	-8.20427	129988	6.33333	2.34722	37.3311	302.336	1.925	21.8464	296.527
5	male	hemorrhagic	67	no	23	control	37	61	32	48	26	50	2	0	150	150	50	170	140	60	-1.70412	-12.3466	622112	29	-1.49731	-6.57127	31369	2.66667	3.49167	18.8687	110.075	0.988889	10.7	435.743
6	male	hemorrhagic	74	yes	25	exo	31	42	22	33	27	45	4	4	160	170	55	170	170	60	-1.76671	-10.5521	277248	14	-1.78416	-12.404	894921	27	2.56111	46.3134	215.307	4.01111	40.8878	143.309
7	female	ischemic	55	yes	23	exo	33	55	29	43	16	56	0	4	170	110	60	160	100	70	-2.15405	-14.321	1.4005e+06	32	-1.66662	-9.62916	182055	12.3333	4.17222	38.5783	163.012	1.81944	13.1894	240.861
8	female	ischemic	72	no	24	exo	17	51	17	42	4	32	1	0	150	90	40	170	170	40	-1.84122	-12.8399	971256	30.3333	-1.58188	-9.35894	118574	8.66667	5.33056	29.3881	92.9772	2.44167	11.3254	167.254
9	male	ischemic	64	no	31	exo	18	45	16	38	7	41	5	5	150	110	40	120	120	50	-1.72315	-9.58983	212281	11.5	-1.50847	-9.08541	152027	13	1.95833	15.3304	247.242	2.01667	14.7567	206.161
10	female	hemorrhagic	62	yes	51	control	39	62	32	48	36	48	0	0	115	90	30	120	100	30	-1.7445	-10.4412	242776	14	-1.50341	-7.51635	52569.8	5.33333	2.06389	34.4313	232.306	1.21944	8.02009	339.066
11	male	hemorrhagic	43	no	33	exo	22	46	21	41	5	22	4	4	170	100	40	175	170	40	-1.87995	-10.8853	291551	12.3333	-1.5664	-8.4831	79009.5	7	2.37778	48.9032	234.968	1.24167	23.0509	351.786
12	male	ischemic	72	no	38	control	31	36	22	28	17	29	1	2	130	130	15	120	110	40	-1.85943	-9.34854	141815	7.66667	-1.76178	-10.7355	325134	17	1.74444	35.1786	365.87	2.67778	13.7924	192.36
13	male	ischemic	76	yes	22	control	26	59	24	49	10	54	0	0	170	180	60	180	170	60	-1.75728	-10.3022	242593	15.6667	-1.68455	-7.89956	62874.4	5.5	2.20278	25.1042	214.419	0.991667	10.1582	427.503
14	female	ischemic	59	yes	38	control	39	52	33	42	32	42	1	0	110	100	50	130	140	30	-1.5994	-9.54937	187659	14.6667	-1.527	-8.58531	99320.4	9.33333	2.10667	21.5165	207.122	1.51	13.1039	295.131
15	male	ischemic	20	no	81	control	14	16	13	15	3	8	4	3	170	170	55	170	175	65	-2.46883	-11.9724	2.08726e+06	22.3333	-2.28185	-10.9789	331839	13	3.93333	193.493	272.568	2.1975	92.4346	361.768
16	female	ischemic	54	yes	62	control	17	24	16	23	4	9	4	2	170	170	50	170	170	70	-2.14408	-10.7476	145539	13.3333	-1.59355	-9.33655	157082	10.6667	2.14333	79.2385	127.156	2.24333	15.5286	143.749
17	male	ischemic	66	no	34	exo	26	50	26	43	8	31	3	3	150	120	45	160	160	60	-1.52214	-9.29995	168078	10	-1.44337	-7.60831	79109	5	2.12333	22.9246	265.765	1.68	7.61682	287.044
18	male	ischemic	64	yes	23	control	27	40	21	28	19	42	2	3	170	170	45	170	150	45	-1.72025	-9.94778	99540.8	13.3333	-1.70167	-12.3757	705759	30	2.70667	20.9532	87.6158	5.01	13.4037	78.7729
19	male	ischemic	67	no	43	control	27	34	23	23	23	26	4	5	110	90	60	110	90	50	-1.5805	-8.73845	101829	7.66667	-1.5308	-7.80648	79359.7	7	1.63667	23.0372	295.6	1.53	19.8913	319.381
20	female	ischemic	28	yes	70	exo	30	42	28	37	15	31	5	7	170	180	100	180	180	100	-1.69234	-10.3657	379944	16.6667	-1.49731	-7.77009	65980.1	5.25	3.74667	16.816	116.04	1.7375	11.9186	245.771
21	male	hemorrhagic	74	no	42	exo	37	45	26	33	32	39	5	4	120	90	20	160	100	20	-1.67186	-8.81028	156821	8	-1.77717	-9.82119	135287	11.3333	1.63	14.5525	323.976	1.75333	10.7168	226.073
22	male	hemorrhagic	26	no	77	control	29	38	24	31	8	19	3	4	115	95	20	130	100	40	-1.87132	-10.2003	643788	17.3333	-1.59151	-9.60935	308589	10.6667	3.08667	86.2715	273.323	2.57333	16.6111	328.783
23	male	ischemic	59	no	90	control	13	15	12	14	3	0	2	3	80	70	0	90	80	15	-2.60268	-13.981	5.22059e+06	42.3333	-2.83596	-13.3326	2.68257e+06	27.3333	6.03667	134.991	151.031	4.15667	161.402	204.294
24	male	ischemic	75	no	29	exo	39	44	32	37	16	31	0	0	180	90	10	180	90	20	-1.8169	-11.5304	747748	21.3333	-1.4958	-8.04526	124202	7	3.82	32.4635	172.625	1.95	9.6385	283.208
25	male	ischemic	73	no	82	exo	17	21	13	17	0	0	2	2	100	90	-10	150	80	-10	-2.40043	-11.317	386255	15	-2.21871	-10.9603	564849	14.5	2.41	309.203	198.896	2.015	111.993	553.087
26	male	hemorrhagic	42	no	31	control	31	54	25	41	5	53	2	1	170	90	20	160	90	40	-1.87293	-9.82617	203169	9	-1.62566	-7.82619	66666.4	5.66667	2.02667	59.8472	322.78	1.82	15.3077	215.827
27	male	ischemic	61	yes	72	exo	26	46	24	36	3	24	2	2	160	90	0	100	80	0	-1.77175	-10.7214	522263	14.3333	-1.60633	-8.74713	143750	7	3.59333	47.6893	194.057	2.31333	10.724	281.439
28	male	ischemic	53	no	53	control	29	32	25	26	3	14	4	6	100	90	0	100	80	-10	-1.86955	-10.6306	341681	15	-1.69576	-10.3616	251620	10.6667	2.56333	39.6835	277.322	2.33667	14.2079	280.67
29	female	ischemic	67	yes	47	exo	19	18	16	17	0	1	6	9	160	95	15	80	80	-15	-3.94365	-15.234	4.8317e+06	54.3333	-1.99551	-11.3159	521084	16.5	8.21	317.375	96.8923	3.52	106.817	180.047
30	male	ischemic	72	no	54	exo	21	33	17	27	3	22	3	2				120	105	30	-4.75206	-17.993	2.09561e+07	101	-2.25665	-12.382	588528	19	13.9	108.693	70.6766	3.22	44.386	215.801
31	male	ischemic	18	yes	68	control	11	22	10	19	0	1	4	6	110	110	40	130	100	30	-3.8233	-16.3098	5.20108e+07	65	-2.82344	-14.5184	9.8093e+06	45.3333	13.3267	844.954	252.674	9.19333	420.375	110.446
UE-FMA: Upper extremity Fugl Meyer Assessment; D0: start of the protocol; D30: end of the protocol; ARAT: Action Research Arm Test; SPROM: shoulder passive range of motion; ER: external rotation
